# Supplementary material for: Synergistic Upregulation of Extracellular Vesicles and Cell-Free Nucleic Acids by Chloroquine and Temozolomide in Glioma Cell Cultures
Source: Int J Mol Sci. 2025 Oct 4;26(19):9692. doi: 10.3390/ijms26199692 (PMC12524867; doi:10.3390/ijms26199692)
Supplement: Supplementary file 1 [file ijms-26-09692-s001.zip]

Archive with 4 entries (4 files):
- supplementary figure S1.pdf
- supplementary figure S2.pdf
- supplementary figure S3.pdf
- Supplementary_Table_S1.pdf
